# Supplementary material for: A unified framework for multi-locus association analysis of both common and rare variants
Source: BMC Genomics. 2011 Jan 31;12:89. doi: 10.1186/1471-2164-12-89 (PMC3040731; doi:10.1186/1471-2164-12-89)
Supplement: Additional File 1 — Table comparing the validity of the union test and the kernel machine-based test. See the legend for Figure 1A for details. [file 1471-2164-12-89-S1.XLS]

## Sheet: Sheet1
Union	Minor Genotype Frequency
Markers	0.001	0.005	0.01	0.05	0.1	0.2	0.3	0.4	0.5
1	0.002	0.036	0.034	0.051	0.039	0.05	0.033	0.051	0.05
2	0.009	0.034	0.045	0.04	0.049	0.05	0.058	0.04	0.05
3	0.019	0.043	0.039	0.045	0.045	0.047	0.049	0.048	0.04
4	0.022	0.043	0.047	0.044	0.058	0.044	0.043	0.05	0.043
5	0.026	0.037	0.044	0.034	0.031	0.051	0.053	0.041	0.047
Kernel Machine	Minor Genotype Frequency
Markers	0.001	0.005	0.01	0.05	0.1	0.2	0.3	0.4	0.5
1	0.008	0.048	0.052	0.041	0.045	0.058	0.044	0.055	0.051
2	0.013	0.051	0.04	0.049	0.043	0.057	0.042	0.059	0.051
3	0.013	0.043	0.056	0.056	0.042	0.041	0.039	0.049	0.049
4	0.022	0.041	0.058	0.041	0.047	0.063	0.045	0.052	0.053
5	0.016	0.041	0.046	0.051	0.053	0.058	0.051	0.043	0.057
