# Supplementary material for: A unified framework for multi-locus association analysis of both common and rare variants
Source: BMC Genomics. 2011 Jan 31;12:89. doi: 10.1186/1471-2164-12-89 (PMC3040731; doi:10.1186/1471-2164-12-89)
Supplement: Additional File 2 — Table comparing the power of the union test and the kernel machine-based test for multiple independent markers with moderate effects. See the legend for Figure 1B for details. [file 1471-2164-12-89-S2.XLS]

## Sheet: Sheet1
Union	Minor Genotype Frequency
Markers	0.001	0.005	0.01	0.05	0.1	0.2	0.3	0.4	0.5
1	0	0.049	0.113	0.413	0.683	0.921	0.985	0.985	0.988
2	0.006	0.086	0.195	0.725	0.927	0.994	0.999	0.998	0.996
3	0.025	0.154	0.289	0.852	0.981	1	0.999	1	0.999
4	0.04	0.192	0.385	0.947	0.997	1	1	0.999	0.997
5	0.06	0.259	0.457	0.963	1	1	1	0.998	0.971
Kernel Machine	Minor Genotype Frequency
Markers	0.001	0.005	0.01	0.05	0.1	0.2	0.3	0.4	0.5
1	0.005	0.087	0.111	0.457	0.726	0.921	0.976	0.992	0.99
2	0.009	0.1	0.156	0.641	0.894	0.997	0.999	1	1
3	0.013	0.102	0.187	0.757	0.972	1	1	1	1
4	0.02	0.116	0.23	0.845	0.99	1	1	1	1
5	0.015	0.113	0.253	0.925	0.998	1	1	1	1
