# Supplementary material for: A unified framework for multi-locus association analysis of both common and rare variants
Source: BMC Genomics. 2011 Jan 31;12:89. doi: 10.1186/1471-2164-12-89 (PMC3040731; doi:10.1186/1471-2164-12-89)
Supplement: Additional File 3 — Table comparing the power of the union test and the kernel machine-based test for multiple independent markers with larger effects. See the legend for Figure 1C for details. [file 1471-2164-12-89-S3.XLS]

## Sheet: Sheet1
Union	Minor Genotype Frequency
Markers	0.001	0.005	0.01	0.05	0.1	0.2	0.3	0.4	0.5
1	0.003	0.113	0.247	0.868	0.985	1	1	1	1
2	0.019	0.235	0.44	0.985	1	1	1	1	1
3	0.051	0.319	0.662	1	1	1	1	1	1
4	0.073	0.461	0.809	1	1	1	1	1	1
5	0.118	0.595	0.861	1	1	1	1	1	1
Kernel Machine	Minor Genotype Frequency
Markers	0.001	0.005	0.01	0.05	0.1	0.2	0.3	0.4	0.5
1	0.002	0.164	0.287	0.867	0.986	1	1	1	1
2	0.015	0.198	0.418	0.986	1	1	1	1	1
3	0.017	0.242	0.509	0.999	1	1	1	1	1
4	0.026	0.251	0.581	0.999	1	1	1	1	1
5	0.028	0.277	0.638	1	1	1	1	1	1
