# Supplementary material for: A unified framework for multi-locus association analysis of both common and rare variants
Source: BMC Genomics. 2011 Jan 31;12:89. doi: 10.1186/1471-2164-12-89 (PMC3040731; doi:10.1186/1471-2164-12-89)
Supplement: Additional File 4 — Table comparing the power of the union test and the kernel machine-based test for markers with opposing effects. See the legend for Figure 1D for details. [file 1471-2164-12-89-S4.XLS]

## Sheet: Sheet1
Union		Minor Genotype Frequency
OR1	OR2	0.001	0.005	0.01	0.05	0.1	0.2	0.3	0.4	0.5
2	0.5	0.007	0.026	0.042	0.04	0.054	0.053	0.046	0.045	0.053
1.5	0.67	0.007	0.031	0.045	0.056	0.057	0.048	0.035	0.039	0.047
1	1	0.007	0.052	0.054	0.049	0.038	0.049	0.05	0.037	0.047
Kernel Machine		Minor Genotype Frequency
OR1	OR2	0.001	0.005	0.01	0.05	0.1	0.2	0.3	0.4	0.5
2	0.5	0.017	0.217	0.388	0.981	1	1	1	1	1
1.5	0.67	0.009	0.1	0.168	0.658	0.91	0.993	0.999	1	1
1	1	0.013	0.051	0.04	0.049	0.043	0.057	0.042	0.059	0.051
