# Supplementary material for: A unified framework for multi-locus association analysis of both common and rare variants
Source: BMC Genomics. 2011 Jan 31;12:89. doi: 10.1186/1471-2164-12-89 (PMC3040731; doi:10.1186/1471-2164-12-89)
Supplement: Additional File 5 — Table comparing the power of the union test and the kernel machine-based test for dilute signal. See the legend for Figure 1E for details. [file 1471-2164-12-89-S5.XLS]

## Sheet: Sheet1
Union					Minor Genotype Frequency
OR1	OR2	OR3	OR4	OR5	0.001	0.005	0.01	0.05	0.1	0.2	0.3	0.4	0.5
2	1	1	1	1	0.03	0.069	0.091	0.256	0.384	0.499	0.47	0.374	0.23
1.5	1	1	1	1	0.023	0.045	0.069	0.107	0.176	0.204	0.207	0.165	0.104
1	1	1	1	1	0.036	0.054	0.052	0.042	0.053	0.043	0.059	0.042	0.051
Kernel Machine					Minor Genotype Frequency
OR1	OR2	OR3	OR4	OR5	0.001	0.005	0.01	0.05	0.1	0.2	0.3	0.4	0.5
2	1	1	1	1	0.016	0.093	0.158	0.624	0.923	0.994	1	1	1
1.5	1	1	1	1	0.014	0.059	0.089	0.245	0.461	0.752	0.879	0.914	0.934
1	1	1	1	1	0.016	0.041	0.046	0.051	0.053	0.058	0.051	0.043	0.057
