# Supplementary material for: A unified framework for multi-locus association analysis of both common and rare variants
Source: BMC Genomics. 2011 Jan 31;12:89. doi: 10.1186/1471-2164-12-89 (PMC3040731; doi:10.1186/1471-2164-12-89)
Supplement: Additional File 6 — Table comparing the power of the union test and the kernel machine-based test for correlated predictors.See the legend for Figure 1F for details. [file 1471-2164-12-89-S6.XLS]

## Sheet: Sheet1
Union			Minor Genotype Frequency
OR1	OR2	r2	0.001	0.005	0.01	0.05	0.1	0.2	0.3	0.4	0.5
2	2	0	0.015	0.266	0.48	0.993	1	1	1	1	1
2	2	0.8	0.003	0.314	0.658	1	1	1	1	1	1
1.5	1.5	0	0.01	0.097	0.196	0.695	0.929	0.997	0.999	1	0.998
1.5	1.5	0.8	0.001	0.137	0.281	0.922	0.998	1	1	1	1
1	1	0	0.006	0.03	0.033	0.034	0.041	0.035	0.037	0.042	0.045
1	1	0.8	0.002	0.028	0.033	0.048	0.05	0.042	0.053	0.059	0.058
Kernel Machine			Minor Genotype Frequency
OR1	OR2	r2	0.001	0.005	0.01	0.05	0.1	0.2	0.3	0.4	0.5
2	2	0	0.015	0.198	0.418	0.986	1	1	1	1	1
2	2	0.8	0.007	0.394	0.743	1	1	1	1	1	1
1.5	1.5	0	0.009	0.1	0.156	0.641	0.894	0.997	0.999	1	1
1.5	1.5	0.8	0.004	0.16	0.348	0.957	0.999	1	1	1	1
1	1	0	0.013	0.051	0.04	0.049	0.043	0.057	0.042	0.059	0.051
1	1	0.8	0.002	0.031	0.034	0.032	0.048	0.051	0.043	0.036	0.039
