# Supplementary material for: A unified framework for multi-locus association analysis of both common and rare variants
Source: BMC Genomics. 2011 Jan 31;12:89. doi: 10.1186/1471-2164-12-89 (PMC3040731; doi:10.1186/1471-2164-12-89)
Supplement: Additional File 7 — Table comparing the power of the union test and the kernel machine-based test for epistasis. See the legend for Figure 1G for details. [file 1471-2164-12-89-S7.XLS]

## Sheet: Sheet1
Union			Minor Genotype Frequency
OR1	OR2	ORepistasis	0.001	0.005	0.01	0.05	0.1	0.2	0.3	0.4	0.5
1	1	1	0.008	0.014	0.048	0.051	0.044	0.058	0.048	0.053	0.045
1	1	2	0.011	0.036	0.037	0.048	0.054	0.109	0.233	0.368	0.502
1	1	0.5	0.011	0.036	0.037	0.048	0.05	0.108	0.207	0.415	0.551
Kernel Machine			Minor Genotype Frequency
OR1	OR2	ORepistasis	0.001	0.005	0.01	0.05	0.1	0.2	0.3	0.4	0.5
1	1	1	0.017	0.046	0.043	0.048	0.052	0.055	0.047	0.055	0.054
1	1	2	0.017	0.046	0.052	0.055	0.064	0.232	0.598	0.903	0.994
1	1	0.5	0.017	0.048	0.051	0.056	0.083	0.227	0.648	0.929	0.993
