# Supplementary material for: A unified framework for multi-locus association analysis of both common and rare variants
Source: BMC Genomics. 2011 Jan 31;12:89. doi: 10.1186/1471-2164-12-89 (PMC3040731; doi:10.1186/1471-2164-12-89)
Supplement: Additional File 8 — Table comparing the power of the union test and the kernel machine-based test for differential correlation between markers. See the legend for Figure 1H for details. [file 1471-2164-12-89-S8.XLS]

## Sheet: Sheet1
Union				Minor Genotype Frequency
OR1	OR2	r2controls	r2cases	0.001	0.005	0.01	0.05	0.1	0.2	0.3	0.4	0.5
2	2	0	0.8	0.002	0.035	0.068	0.208	0.34	0.371	0.276	0.111	0.034
1	1	0	0.8	0.016	0.144	0.311	0.929	0.998	1	1	1	1
2	2	0.8	0	0.002	0.764	0.969	1	1	1	1	1	1
1	1	0.8	0	0.004	0.125	0.288	0.945	0.999	1	1	1	1
Kernel Machine				Minor Genotype Frequency
OR1	OR2	r2controls	r2cases	0.001	0.005	0.01	0.05	0.1	0.2	0.3	0.4	0.5
2	2	0	0.8	0.003	0.208	0.471	0.998	1	1	1	1	1
1	1	0	0.8	0.003	0.018	0.033	0.036	0.045	0.035	0.036	0.03	0.037
2	2	0.8	0	0.007	0.393	0.715	1	1	1	1	1	1
1	1	0.8	0	0.001	0.037	0.035	0.037	0.043	0.046	0.051	0.026	0.028
